# Supplementary material for: Toxoplasma gondii infection induces early host cell cycle arrest and DNA damage in primary human host cells by a MYR1-dependent mechanism
Source: Commun Biol. 2024 Dec 16;7:1637. doi: 10.1038/s42003-024-07374-0 (PMC11649780; doi:10.1038/s42003-024-07374-0)
Supplement: Supplementary file 3 — Supplementary Data 1 [file 42003_2024_7374_MOESM3_ESM.xls]

## Sheet: Figure 1B
		G1-phase
	Sample name	n.i.			TgΔku80			TgΔmyr1			TgΔhce1
	Time (h)	0.2	1	3	0.2	1	3	0.2	1	3	0.2	1	3
		40.5797	67.7419	41.3793	60.7143	65.9259	83.0709	48.9796	64.1221	71.4286	58.9286	66.3043	67.6923
		63.6364	55.9524	67.6056	69.7674	73.9726	71.6981	74.2718	60	73.7643	65.3333	60	48.3871
		42	58.3333	64.5161	78.4038	84.8375	67.1498	61.9048	44.4444	59.0909	71.8519	47.6923	49.3151
		30.4348	42.8571	62.5	68.9655	75.3846	62.8205	64.5161	76.3158	72.4138	65.625	58.9286	64.5161
		67.5676	62.069	53.125	78.7879	75.969	72.7273	57.8947	43.8596	73.5294	69.697	69.2308	69.0647
		72.7273	83.3333	55	70.8333	74.359	58.6957	79.1667	66	76.4706	72.7273	73.3333	74.4186
		32.3529	65.3846	63.4146	68.1818	76.0563	50.8772	80.7692	72.1311	58.3333	162	66.6667	65.8228
		54.3478	60	45.2381	56.7568	61.1111	65.625	85	55.5556	55.4054	58.3333	66.6667	50
		59.5238	63.4146	55.5556	66.6667	60.6557	48.0519	74.0741	50	59.4203	50.9091	52.9412	57.8947
		S-phase
	Sample name	n.i.			TgΔku80			TgΔmyr1			TgΔhce1
	Time (h)	0.2	1	3	0.2	1	3	0.2	1	3	0.2	1	3
		7.37327	5.79151	1.10497	40.7407	25.641	15.0376	17.2161	14.7619	17.3745	39.2157	36.8421	31.0345
		10.6509	8.3004	2.9703	37.5	17.7083	18.8525	12.2581	12.2271	12.7193	44	26.3158	25
		15.6682	8.5	2.08333	34.7826	32	23.2558	21.1712	10.8374	16.4444	36.1111	26.3158	23.1481
		9.3633	15.4762	2.06186	25	33.3333	22.7273	9.27835	20.8163	12.2995	26.4706	42.4242	9.90099
		8.92193	18.3007		12.9032	35.4167	30	4.21053	14	16.8224	25.8621	19.2308	18.75
		11.1111	12.3153		25	35.2941	20.9302	23.0769	19.5238	23.1183	26.9231	28.5714	27.6923
		6.56566	11.4894		42.8571	34.1463	32.2034	11.5512	10.1887	16.9355	27.2727	21.6216	40.4255
			13.9303		52.381	35.7143	28.0702	7.44048	15.8088	15.5797	36	31.25	30.3571
			13.7725		47.3684	50	32.4324	11.5727		21.7822	39.1304	24.4898
		G2-phase
	Sample name	n.i.			TgΔku80			TgΔmyr1			TgΔhce1
	Time (h)	0.2	1	3	0.2	1	3	0.2	1	3	0.2	1	3
		59.4203	32.2581	58.6207	39.2857	34.0741	16.9291	51.0204	35.8779	28.5714	41.0714	33.6957	32.3077
		36.3636	44.0476	32.3944	30.2326	26.0274	28.3019	25.7282	40	26.2357	34.6667	40	51.6129
		58	41.6667	35.4839	21.5962	15.1625	32.8502	38.0952	55.5556	40.9091	28.1481	52.3077	50.6849
		69.5652	57.1429	37.5	31.0345	24.6154	37.1795	35.4839	23.6842	27.5862	34.375	41.0714	35.4839
		32.4324	37.931	46.875	21.2121	24.031	27.2727	42.1053	56.1404	26.4706	30.303	30.7692	30.9353
		27.2727	16.6667	45	29.1667	25.641	41.3043	20.8333	34	23.5294	27.2727	26.6667	25.5814
		67.6471	34.6154	36.5854	31.8182	23.9437	49.1228	19.2308	27.8689	41.6667	38	33.3333	34.1772
		45.6522	40	54.7619	43.2432	38.8889	34.375	15	44.4444	44.5946	41.6667	33.3333	50
		40.4762	36.5854	44.4444	33.3333	39.3443	51.9481	25.9259	50	40.5797	49.0909	47.0588	42.1053

## Sheet: Figure 2
		Figure 2A						Figure 2B
		n.i	TgRH∆ku80	TgRH∆myr1	TgRH∆hce1	Tachyzoites		n.i	TgRH∆ku80	TgRH∆myr1	TgRH∆hce1
		1	92	25	53	0		3.6	9	4.1	6.8
		6	20	27	39	0		1.4	6.8	4.7	3.6
		13	76	182	47	0		5.1	6	2.5	8.5
		14	107	15	21	0		0	9.3	6.9	6.9
		18	87	98	0	0		3.1	9.3	7.4	6.9
		13	0	0	26	0		0	7.3	2.9	20
		2	58	124	50	0		0	7.3	7.9	7.9
		9	80	38	37	1		2.4	8.9	5.6	7.9
		0	93	37	58	3		2.3	5.6	7.7	5.6
		13	98	92	35	4
		2	78	93	34	4
		14	119	1	35	5
		4	89	54	34	6		Figure 2C
		8	60	72	29	6		n.i	TgRH∆ku80	TgRH∆myr1	TgRH∆hce1
		24	88	31	94	7		0	0	0.5	5.1
		50	49	82	58	7		1.5	0	1.2	0
		10	91	40	7	8		0	0	0	3.4
		26	97	24	53	8		0	1.3	3.4	2.3
		56	59	0	8	8		0	2.7	3.7	13.8
		26	46	97	57	9		0	4.9	2.9	0
		17	80	55	30	10		0	1.8	9	1.3
		10	0	126	34	10		0	0	8.5	5.3
		11	62	16	42	11		0	4.2	6.2	2.2
		38	1	134	38	11
		8	76	170	39	12
		36	70	0	34	12
		12	0	88	38	12
		9	61	0	68	12
		3	67	80	27	13
		12	55	41	51	13
		31	59	66	1	14
		8	58	24	27	14
		14	51	95	46	14
		12	73	95	8	15
		9	45	0	33	15
		12	76	106	37	15
		28	0	0	39	16
		29	52	67	66	16
		59	73	19	41	16
		6	82	0	48	16
		11	41	23	34	17
		4	38	98	25	18
		10	0	149	39	19
		26	39	18	22	19
		10	47	43	35	20
		12	1	108	37	20
		41	41	71	66	20
		13	46	97	52	20
		12	45	74	41	21
		28	83	0	11	21
		46	49	127	62	21
		16	61	0	36	21
		11	0	94	0	21
		10	27	76	49	21
		16	48	98	41	21
		4	85	88	67	21
		8	43	106	94	22
		7	0	74	91	22
		40	52	110	98	22
		28	56	104	64	22
		10	37	105	32	22
		8	37	76	65	22
		0	38	80	91	23
		7	0	0	0	23
		11	52	79	77	23
		8	0	1	93	23
		11	49	91	93	24
		45	55	83	101	24
		8	47	81	82	24
		1	43	73	101	24
		6	1	65	81	25
		0	52	1	90	25
		38	46	99	70	25
		19	87	90	99	25
		1	45	75	86	25
		11	0	79	77	25
		8	38	78	108	26
		9	76	62	99	26
		7	47	88	91	26
		8	59	85	98	26
		10	47	85	88	26
		58	47	70	83	26
		8	48	87	35	26
		7	75	99	95	26
		4	29	130	77	26
		30	37	55	76	26
		7	53	65	37	26
		13	79	83	62	27
		9	0	35	55	27
		17	51	94	51	27
		0	0	72	67	27
		9	47	57	52	27
		10	1	0	63	27
		12	46	0	51	27
		8	54	77	47	27
		9	45	20	0	27
		34	18	64	42	27
		11	74	70	49	27
		6	49	0	45	27
		6	51	52	71	28
		32	13	1	50	28
		13	47	18	48	28
		4	69	53	44	28
		19	44	0	50	28
		37	4	93	0	29
		23	28	82	72	29
		10	1	65	63	30
		4	41	42	51	31
		8	48	55	1	31
		72	1	19	50	31
		9	29	1	42	31
		14	0	45	1	31
		0	0	0	1	32
		6	68	1	70	32
		10	52	72	0	33
		11	57	49	54	33
		0	53	90	40	34
		45	1	74	53	36
		14	45	69	54	36
		5	52	53	37	36
		9	63	50	44	37
		3	0	1	0	38
		13	64	0	0	41
		6	45	53	1	41
		11	1	39	0	41
		10	58	57	26	42
		5	50	54	17	43
		39	0	94	22	44
		38	56	35	30	44
		4	54	93	23	45
		37	59	0	28	49
		9	1	41	31

## Sheet: Figure 3
			Figure 3B
		Time (h)	0.2				1				3
		Sample name	n.i.	TgΔku80	TgΔmyr1	TgΔhce1	n.i.	TgΔku80	TgΔmyr1	TgΔhce1	n.i.	TgΔku80	TgΔmyr1	TgΔhce1
			1.38249	40.7407	1.4652	29.4118	3.0888	34.6154	8.57143	47.3684	0.552486	12.782	9.26641	46.5517
			2.95858	25	0.967742	40	2.37154	20.8333	10.0437	68.4211	0.495049	14.7541	7.45614	60.4167
			1.38249	56.5217	2.25225	41.6667	1	32	10.8374	44.7368	0.833333	55.814	6.22222	29.6296
			1.1236	25	3.60825	47.0588	4.16667	44.4444	9.79592	60.6061	0.515464	31.8182	8.55615	35.6436
			1.11524	16.129	1.57895	46.5517	1.96078	39.5833	6.5	46.1538	12.069	37.5	7.94393	36.25
			1.44928	43.75	3.07692	57.6923	1.47783	29.4118	8.09524	47.619	9.85915	37.2093	10.2151	50.7692
			0.757576	42.8571	3.30033	68.1818	1.2766	34.1463	10.1887	56.7568	8.06452	40.678	8.87097	68.0851
			17.3913	23.8095	2.67857	68	1.99005	42.8571	8.45588	54.1667	16.6667	43.8596	5.7971	42.8571
			9.09091	36.8421	3.26409	82.6087	2.99401	47.0588		55.102	25	40.5405	9.90099	41.5385
			14	34.5238		50	8.06452	21.4815		42.3913	12.5	24.0157		62.9032
			4.34783	37.2093		54.6667	9.52381	36.9863		55	12.1951	38.3648		71.2329
			18.9189	18.3099		34.8148	25	24.5487		47.6923	14.2857	35.7488		50.5376
			12.1212	51.7241		43.75	10.7143	37.6923		51.7857	15.5556	51.2821		35.2518
			11.7647	39.3939		66.6667	6.89655	41.8605		43.5897		54.5455		81.3953
			8.69565	37.5		33.3333	16.6667	44.8718		35		69.5652		64.557
			9.52381	36.3636		24	7.69231	42.2535		42.8571		71.9298		55.1282
				37.8378		47.9167	6.66667	48.1481		52.6316		53.125		53.6842
				39.3939		60	9.7561	44.2623		64.7059		64.9351

## Sheet: Figure 4
			Figure 4B
		cycle phase	G1				S				G2
		Sample name	n.i.	TgΔku80	TgΔmyr1	TgΔhce1	n.i.	TgΔku80	TgΔmyr1	TgΔhce1	n.i.	TgΔku80	TgΔmyr1	TgΔhce1
			0	40.9836	29.1667	33.3333	0	40	8.88889	88.8889	20.5882	59.0164	70.8333	66.6667
			0	27.8689	49.2188	30.7692	0	47.8261	17.2414	83.3333	30.4348	72.1311	50.7812	69.2308
			2.5	39.1892	32.4324	26.9231	0	100	8.10811	80	18.1818	60.8108	67.5676	73.0769
			0	25	68	29.7872	0	100	26.087	80	44.4444	75	32	70.2128
			0	54.7619	73.3333	14.2857	1	100	16.6667	86.6667	53.3333	45.2381	26.6667	85.7143
			4.54545	40.625	70.3704	68.5714	0	100	6.97674	94.4444	22.2222	59.375	29.6296	31.4286
			3.84615	31.7073	38.4615	49.0196	1	68.4211	9.52381	89.4737	26.6667	68.2927	61.5385	50.9804
			0	47.0588	38	13.9535	1	81.25	18.6047	94.1176	26.087	52.9412	62	86.0465
			4	28	47.0588	23.5294	0	100	15.9091		30	72	52.9412	76.4706

## Sheet: Figure 5
	ATM					ATR					p53					Cyclin E1
	n.i.	TgRHΔKu80	TgRHΔMyr1	TgRHΔHCE1		n.i.	TgRHΔKu80	TgRHΔMyr1	TgRHΔHCE1		n.i.	TgRHΔKu80	TgRHΔMyr1	TgRHΔHCE1		n.i.	TgRHΔKu80	TgRHΔMyr1	TgRHΔHCE1
	0.610608	0.972225	0.957136	0.934686		0.751358	0.660607	0.361564	0.430871		1.74375	1.21394	1.12216	1.12245		0.188919	0.72216	0.303701	0.353386
	0.612005	1.407	1.85829	1.66605		0.899097	1.12933	1.48372	1.27739		0.732402	0.651556	1.05258	1.29238		0.503702	0.622503	0.39872	0.360037
	2.65418	1.30071	1.25122	1.11548		0.94458	0.908056	1.00501	0.249907		1.49289	1.07406	1.86494	2.11375		0.750267	1.07185	0.844717	0.654544
	0.0697197	0.655133	1.21786	1.21182		0.257229	0.524925	0.792129	0.959627		1.22972	1.0883	1.07711	1.05396		0.794287	0.999052	0.646043	0.693583
	0.444442	1.31072	0.682726	1.29245		1.28175	1.38715	1.20509
	Rad50					BRCA1					WEE1					CDK2
	n.i.	TgRHΔKu80	TgRHΔMyr1	TgRHΔHCE1		n.i.	TgRHΔKu80	TgRHΔMyr1	TgRHΔHCE1		n.i.	TgRHΔKu80	TgRHΔMyr1	TgRHΔHCE1		n.i.	TgRHΔKu80	TgRHΔMyr1	TgRHΔHCE1
	0.842194	1.30601	0.873635	1.51358		0.697271	1.2562	0.676017	0.527002		0.283853	0.333383	0.311595	0.29428		2.58904	2.86386	1.87764	1.81635
	0.873426	1.14542	2.08782	1.85104		0.789141	0.982045	0.611412	0.575955		0.796701	1.33137	1.68333	1.12182		2.52476	2.52468	1.49533	1.82696
	0.894721	0.856874	0.992993	0.945144		0.284182	0.345697	0.831838	0.62212		0.983887	1.20613	1.13848	0.916308		2.91244	2.6136	1.29937	1.01535
	0.860378	1.01365	1.19164	1.19231		0.440815	0.590022	0.576956	1.10648		0.624147	0.989988	0.808555	0.880433		2.69585	2.7134	1.85398	1.93248
	1.37204	1.99302	1.1408	1.95803		0.937614	0.784196				0.765583	0.752816	0.404858	0.503837
						0.768275	0.696074
	p-BRCA1					BRCA2					p21
	n.i.	TgRHΔKu80	TgRHΔMyr1	TgRHΔHCE1		n.i.	TgRHΔKu80	TgRHΔMyr1	TgRHΔHCE1		n.i.	TgRHΔKu80	TgRHΔMyr1	TgRHΔHCE1
	0.394449	0.642476	0.71886	0.848556		0.45987	0.670476	0.743974	0.789071		2.63114	2.43534	1.9611	2.48357
	0.354163	0.541292	0.656429	0.608645		0.519653	0.800056	1.19438	1.10294		1.17863	1.58418	0.926783	0.952304
	0.285072	0.587535	0.452444	0.495331		0.936092	0.635541	0.908892	0.348855		1.52535	1.40003	0.84884	1.73886
						0.858324	0.880856	1.1438	0.926236		1.65744	1.87684	2.08585	1.4497
						0.594954	0.685546	0.70617	0.750907
	CDC25A					CHK2					p-p21
	n.i.	TgRHΔKu80	TgRHΔMyr1	TgRHΔHCE1		n.i.	TgRHΔKu80	TgRHΔMyr1	TgRHΔHCE1		n.i.	TgRHΔKu80	TgRHΔMyr1	TgRHΔHCE1
	1.43387	1.87196	1.53634	2.1657		0.43194	0.680834	0.630218	0.771218		1.23472	0.896705	0.836963	0.696156
	0.833077	1.36939	1.48713	0.763487		0.598219	0.719914	0.559621	0.359635		1.36487	0.985862	0.892734	0.828785
	0.672724	1.06903	0.530409	2.17224		0.884403	0.751221	0.566354	0.603828		0.989448	0.543982	0.510053	0.849261
	0.389469	0.842377	1.33129	1.33586		0.656071	0.680603	0.659479	0.885421		1.56275	1.63347	0.917045	1.07669

## Sheet: Figure 6
	Figure 6B							Figure 6D
	n.i.	T. g.	NAC + T. g.	NAC				n.i.	T. g.	NAC + T. g.
	668000	259866	95190	93059				2.06084	18.2384	22.1805
	695000	254466	96870	84760				1.9697	30.4276	9.39113
	589000	367451	90639	86851				1.88261	28.2297	12.965
	551000	199182	89693	85451
	634000	206276	92887	91559
	491000	241454	90323	116351
	Figure 6C
	n.i.	T. g. RH
	110.484	108.901
	102.003	103.04
	102.849	99.0704
	101.592	100.686
	100.274	107.223
	92.0446	106.251
	84.5138	104.217
	86.46	100.471
	106.687	107.271
	109.697	105.352
	103.025	102.776
	106.365	108.141
